# Supplementary material for: Cyberbullying and Associated Factors in Member Countries of the European Union: A Systematic Review and Meta-Analysis of Studies with Representative Population Samples
Source: Int J Environ Res Public Health. 2022 Jun 15;19(12):7364. doi: 10.3390/ijerph19127364 (PMC9223899; doi:10.3390/ijerph19127364)
Supplement: Supplementary file 1 [file ijerph-19-07364-s001.zip]

Archive with 3 entries (3 files):
- Document_S1_NOS_scale_adaptation_cross-sectional.pdf
- Table_S1_Full_search_record_and_strategy.pdf
- Table_S2_Characteristics_Prevalence_Associated_factors.pdf
